# Supplementary material for: Comparing contamination rates of sterile-covered and uncovered transducers for ultrasound-guided peripheral intravenous lines
Source: Ultrasound J. 2024 Feb 7;16:6. doi: 10.1186/s13089-023-00347-0 (PMC10850037; doi:10.1186/s13089-023-00347-0)
Supplement: Supplementary file 1 — Additional file 1. Relative Light UnitData for Sterile-covered and Uncovered Transducers. [file 13089_2023_347_MOESM1_ESM.xlsx]

## Sheet: Sheet1
SCT RLU	UCT RLU
0	0
0	7
1	2
0	0
0	3
1	1
0	0
0	0
0	0
0	0
0	0
0	7
0	3
1	2
1	0
0	0
0	5
0	2
1	0
0	2
0	2
1	2
1	19
0	16
1	4
0	1
2	1
0	1
2	0
0	0
0	0
1	0
0	0
0	0
0	0
0
0
0
